# Supplementary material for: Stereoselective Synthesis of 24-Fluoro-25-Hydroxyvitamin D3 Analogues and Their Stability to hCYP24A1-Dependent Catabolism
Source: Int J Mol Sci. 2021 Nov 1;22(21):11863. doi: 10.3390/ijms222111863 (PMC8584271; doi:10.3390/ijms222111863)
Supplement: Supplementary file 1 [file ijms-22-11863-s001.zip]

Archive with 1 entries (1 files):
- ijms-1405068-supplementary.pdf
